# Supplementary material for: Radiomics for the Prediction of Response to Antifibrotic Treatment in Patients with Idiopathic Pulmonary Fibrosis: A Pilot Study
Source: Diagnostics (Basel). 2022 Apr 15;12(4):1002. doi: 10.3390/diagnostics12041002 (PMC9028756; doi:10.3390/diagnostics12041002)
Supplement: Supplementary file 1 [file diagnostics-12-01002-s001.zip]

Archive with 1 entries (1 files):
- diagnostics-1665595-supplementary.pdf
